# Supplementary material for: Research on multi-path dense networks for MRI spinal segmentation
Source: PLoS One. 2021 Mar 12;16(3):e0248303. doi: 10.1371/journal.pone.0248303 (PMC7954354; doi:10.1371/journal.pone.0248303)
Supplement: S1 File — (ZIP) [file pone.0248303.s001.zip]

Archive with 417 entries (409 files):
- Code and data/
- Code and data/add.py
- Code and data/bfscore.py
- Code and data/dataset/
- Code and data/dataset/test/
- Code and data/dataset/test/180.png
- Code and data/dataset/test/181.png
- Code and data/dataset/test/182.png
- Code and data/dataset/test/183.png
- Code and data/dataset/test/184.png
- Code and data/dataset/test/185.png
- Code and data/dataset/test/186.png
- Code and data/dataset/test/187.png
- Code and data/dataset/test/188.png
- Code and data/dataset/test/189.png
- Code and data/dataset/test/190.png
- Code and data/dataset/test/191.png
- Code and data/dataset/test/192.png
- Code and data/dataset/test/193.png
- Code and data/dataset/test/194.png
- Code and data/dataset/test/195.png
- Code and data/dataset/test/196.png
- Code and data/dataset/test/197.png
- Code and data/dataset/test/198.png
- Code and data/dataset/test/199.png
- Code and data/dataset/test_GT/
- Code and data/dataset/test_GT/180.png
- Code and data/dataset/test_GT/181.png
- Code and data/dataset/test_GT/182.png
- Code and data/dataset/test_GT/183.png
- Code and data/dataset/test_GT/184.png
- Code and data/dataset/test_GT/185.png
- Code and data/dataset/test_GT/186.png
- Code and data/dataset/test_GT/187.png
- Code and data/dataset/test_GT/188.png
- Code and data/dataset/test_GT/189.png
- Code and data/dataset/test_GT/190.png
- Code and data/dataset/test_GT/191.png
- Code and data/dataset/test_GT/192.png
- Code and data/dataset/test_GT/193.png
- Code and data/dataset/test_GT/194.png
- Code and data/dataset/test_GT/195.png
- Code and data/dataset/test_GT/196.png
- Code and data/dataset/test_GT/197.png
- Code and data/dataset/test_GT/198.png
- Code and data/dataset/test_GT/199.png
- Code and data/dataset/train/
- Code and data/dataset/train/0.png
- Code and data/dataset/train/1.png
- Code and data/dataset/train/10.png
- Code and data/dataset/train/100.png
- Code and data/dataset/train/101.png
- Code and data/dataset/train/102.png
- Code and data/dataset/train/103.png
- Code and data/dataset/train/104.png
- Code and data/dataset/train/105.png
- Code and data/dataset/train/106.png
- Code and data/dataset/train/107.png
- Code and data/dataset/train/108.png
- Code and data/dataset/train/109.png
- Code and data/dataset/train/11.png
- Code and data/dataset/train/110.png
- Code and data/dataset/train/111.png
- Code and data/dataset/train/112.png
- Code and data/dataset/train/113.png
- Code and data/dataset/train/114.png
- Code and data/dataset/train/115.png
- Code and data/dataset/train/116.png
- Code and data/dataset/train/117.png
- Code and data/dataset/train/118.png
- Code and data/dataset/train/119.png
- Code and data/dataset/train/12.png
- Code and data/dataset/train/120.png
- Code and data/dataset/train/121.png
- Code and data/dataset/train/122.png
- Code and data/dataset/train/123.png
- Code and data/dataset/train/124.png
- Code and data/dataset/train/125.png
- Code and data/dataset/train/126.png
- Code and data/dataset/train/127.png
- Code and data/dataset/train/128.png
- Code and data/dataset/train/129.png
- Code and data/dataset/train/13.png
- Code and data/dataset/train/130.png
- Code and data/dataset/train/131.png
- Code and data/dataset/train/132.png
- Code and data/dataset/train/133.png
- Code and data/dataset/train/134.png
- Code and data/dataset/train/135.png
- Code and data/dataset/train/136.png
- Code and data/dataset/train/137.png
- Code and data/dataset/train/138.png
- Code and data/dataset/train/139.png
- Code and data/dataset/train/14.png
- Code and data/dataset/train/140.png
- Code and data/dataset/train/141.png
- Code and data/dataset/train/142.png
- Code and data/dataset/train/143.png
- Code and data/dataset/train/144.png
- Code and data/dataset/train/145.png
- Code and data/dataset/train/146.png
- Code and data/dataset/train/147.png
- Code and data/dataset/train/148.png
- Code and data/dataset/train/149.png
- Code and data/dataset/train/15.png
- Code and data/dataset/train/150.png
- Code and data/dataset/train/151.png
- Code and data/dataset/train/152.png
- Code and data/dataset/train/153.png
- Code and data/dataset/train/154.png
- Code and data/dataset/train/155.png
- Code and data/dataset/train/156.png
- Code and data/dataset/train/157.png
- Code and data/dataset/train/158.png
- Code and data/dataset/train/159.png
- Code and data/dataset/train/16.png
- Code and data/dataset/train/17.png
- Code and data/dataset/train/18.png
- Code and data/dataset/train/19.png
- Code and data/dataset/train/2.png
- Code and data/dataset/train/20.png
- Code and data/dataset/train/21.png
- Code and data/dataset/train/22.png
- Code and data/dataset/train/23.png
- Code and data/dataset/train/24.png
- Code and data/dataset/train/25.png
- Code and data/dataset/train/26.png
- Code and data/dataset/train/27.png
- Code and data/dataset/train/28.png
- Code and data/dataset/train/29.png
- Code and data/dataset/train/3.png
- Code and data/dataset/train/30.png
- Code and data/dataset/train/31.png
- Code and data/dataset/train/32.png
- Code and data/dataset/train/33.png
- Code and data/dataset/train/34.png
- Code and data/dataset/train/35.png
- Code and data/dataset/train/36.png
- Code and data/dataset/train/37.png
- Code and data/dataset/train/38.png
- Code and data/dataset/train/39.png
- Code and data/dataset/train/4.png
- Code and data/dataset/train/40.png
- Code and data/dataset/train/41.png
- Code and data/dataset/train/42.png
- Code and data/dataset/train/43.png
- Code and data/dataset/train/44.png
- Code and data/dataset/train/45.png
- Code and data/dataset/train/46.png
- Code and data/dataset/train/47.png
- Code and data/dataset/train/48.png
- Code and data/dataset/train/49.png
- Code and data/dataset/train/5.png
- Code and data/dataset/train/50.png
- Code and data/dataset/train/51.png
- Code and data/dataset/train/52.png
- Code and data/dataset/train/53.png
- Code and data/dataset/train/54.png
- Code and data/dataset/train/55.png
- Code and data/dataset/train/56.png
- Code and data/dataset/train/57.png
- Code and data/dataset/train/58.png
- Code and data/dataset/train/59.png
- Code and data/dataset/train/6.png
- Code and data/dataset/train/60.png
- Code and data/dataset/train/61.png
- Code and data/dataset/train/62.png
- Code and data/dataset/train/63.png
- Code and data/dataset/train/64.png
- Code and data/dataset/train/65.png
- Code and data/dataset/train/66.png
- Code and data/dataset/train/67.png
- Code and data/dataset/train/68.png
- Code and data/dataset/train/69.png
- Code and data/dataset/train/7.png
- Code and data/dataset/train/70.png
- Code and data/dataset/train/71.png
- Code and data/dataset/train/72.png
- Code and data/dataset/train/73.png
- Code and data/dataset/train/74.png
- Code and data/dataset/train/75.png
- Code and data/dataset/train/76.png
- Code and data/dataset/train/77.png
- Code and data/dataset/train/78.png
- Code and data/dataset/train/79.png
- Code and data/dataset/train/8.png
- Code and data/dataset/train/80.png
- Code and data/dataset/train/81.png
- Code and data/dataset/train/82.png
- Code and data/dataset/train/83.png
- Code and data/dataset/train/84.png
- Code and data/dataset/train/85.png
- Code and data/dataset/train/86.png
- Code and data/dataset/train/87.png
- Code and data/dataset/train/88.png
- Code and data/dataset/train/89.png
- Code and data/dataset/train/9.png
- Code and data/dataset/train/90.png
- Code and data/dataset/train/91.png
- Code and data/dataset/train/92.png
- Code and data/dataset/train/93.png
- Code and data/dataset/train/94.png
- Code and data/dataset/train/95.png
- Code and data/dataset/train/96.png
- Code and data/dataset/train/97.png
- Code and data/dataset/train/98.png
- Code and data/dataset/train/99.png
- Code and data/dataset/train_GT/
- Code and data/dataset/train_GT/0.png
- Code and data/dataset/train_GT/1.png
- Code and data/dataset/train_GT/10.png
- Code and data/dataset/train_GT/100.png
- Code and data/dataset/train_GT/101.png
- Code and data/dataset/train_GT/102.png
- Code and data/dataset/train_GT/103.png
- Code and data/dataset/train_GT/104.png
- Code and data/dataset/train_GT/105.png
- Code and data/dataset/train_GT/106.png
- Code and data/dataset/train_GT/107.png
- Code and data/dataset/train_GT/108.png
- Code and data/dataset/train_GT/109.png
- Code and data/dataset/train_GT/11.png
- Code and data/dataset/train_GT/110.png
- Code and data/dataset/train_GT/111.png
- Code and data/dataset/train_GT/112.png
- Code and data/dataset/train_GT/113.png
- Code and data/dataset/train_GT/114.png
- Code and data/dataset/train_GT/115.png
- Code and data/dataset/train_GT/116.png
- Code and data/dataset/train_GT/117.png
- Code and data/dataset/train_GT/118.png
- Code and data/dataset/train_GT/119.png
- Code and data/dataset/train_GT/12.png
- Code and data/dataset/train_GT/120.png
- Code and data/dataset/train_GT/121.png
- Code and data/dataset/train_GT/122.png
- Code and data/dataset/train_GT/123.png
- Code and data/dataset/train_GT/124.png
- Code and data/dataset/train_GT/125.png
- Code and data/dataset/train_GT/126.png
- Code and data/dataset/train_GT/127.png
- Code and data/dataset/train_GT/128.png
- Code and data/dataset/train_GT/129.png
- Code and data/dataset/train_GT/13.png
- Code and data/dataset/train_GT/130.png
- Code and data/dataset/train_GT/131.png
- Code and data/dataset/train_GT/132.png
- Code and data/dataset/train_GT/133.png
- Code and data/dataset/train_GT/134.png
- Code and data/dataset/train_GT/135.png
- Code and data/dataset/train_GT/136.png
- Code and data/dataset/train_GT/137.png
- Code and data/dataset/train_GT/138.png
- Code and data/dataset/train_GT/139.png
- Code and data/dataset/train_GT/14.png
- Code and data/dataset/train_GT/140.png
- Code and data/dataset/train_GT/141.png
- Code and data/dataset/train_GT/142.png
- Code and data/dataset/train_GT/143.png
- Code and data/dataset/train_GT/144.png
- Code and data/dataset/train_GT/145.png
- Code and data/dataset/train_GT/146.png
- Code and data/dataset/train_GT/147.png
- Code and data/dataset/train_GT/148.png
- Code and data/dataset/train_GT/149.png
- Code and data/dataset/train_GT/15.png
- Code and data/dataset/train_GT/150.png
- Code and data/dataset/train_GT/151.png
- Code and data/dataset/train_GT/152.png
- Code and data/dataset/train_GT/153.png
- Code and data/dataset/train_GT/154.png
- Code and data/dataset/train_GT/155.png
- Code and data/dataset/train_GT/156.png
- Code and data/dataset/train_GT/157.png
- Code and data/dataset/train_GT/158.png
- Code and data/dataset/train_GT/159.png
- Code and data/dataset/train_GT/16.png
- Code and data/dataset/train_GT/17.png
- Code and data/dataset/train_GT/18.png
- Code and data/dataset/train_GT/19.png
- Code and data/dataset/train_GT/2.png
- Code and data/dataset/train_GT/20.png
- Code and data/dataset/train_GT/21.png
- Code and data/dataset/train_GT/22.png
- Code and data/dataset/train_GT/23.png
- Code and data/dataset/train_GT/24.png
- Code and data/dataset/train_GT/25.png
- Code and data/dataset/train_GT/26.png
- Code and data/dataset/train_GT/27.png
- Code and data/dataset/train_GT/28.png
- Code and data/dataset/train_GT/29.png
- Code and data/dataset/train_GT/3.png
- Code and data/dataset/train_GT/30.png
- Code and data/dataset/train_GT/31.png
- Code and data/dataset/train_GT/32.png
- Code and data/dataset/train_GT/33.png
- Code and data/dataset/train_GT/34.png
- Code and data/dataset/train_GT/35.png
- Code and data/dataset/train_GT/36.png
- Code and data/dataset/train_GT/37.png
[truncated: 117 more entries]
