# Supplementary material for: Research on multi-path dense networks for MRI spinal segmentation
Source: PLoS One. 2021 Mar 12;16(3):e0248303. doi: 10.1371/journal.pone.0248303 (PMC7954354; doi:10.1371/journal.pone.0248303)
Supplement: S1 File — (ZIP) [file pone.0248303.s001.zip › Code and data/add.py]

import cv2
import numpy as np
import os


# result_path = 'result/W2_Net'
# bf_img = os.path.join("bfscore", os.path.join(result_path.split('/')[-1]))
# if not os.path.exists(bf_img):
#     os.makedirs(bf_img)
# bf_path = os.path.join(bf_img, gtfile.split('_')[-2]) + '.png'
# cv2.imwrite(bf_path, img)
#
#
# img1 = cv2.imread('result/AttU_Net/AttU_Net_test_0_GT.png')
# img2 = cv2.imread('result/AttU_Net/AttU_Net_test_0_SR.png')
# img2[:,:,0]=0
# img2[:,:,1]=0
# imgadd = cv2.add(img2, img1)
# cv2.imshow('imgadd', imgadd)
# cv2.waitKey(0)


if __name__ == "__main__":
    network = 'FCN/U_Net/ResU_Net/R2U_Net/AttU_Net/R2AttU_Net/'
    'DABU_Net/FIDABU_Net/DABW1_Net/DABW2_Net/'
    'MCW1_Net/MCW2_Net/DABN_Net/FatU_Net/DABFatU_Net/'
    'Deep_Net/MicroC1_Net/MicroC2_Net/M_Net/DenseX_Net/'
    'TreeConv_Net/DenseW_Net/N_Net/W1_Net/W2_Net/MCN_Net/'
    'DenseDABN_Net/DenseN_Net/DenseMCN_Net/MCU_Net/DenseDABW1_Net'
    result_path = 'result/W2_Net'
    filenames = os.listdir(result_path)
    add_img = np.zeros((256,256,3),dtype=np.uint8)
    for i in filenames:
        if i.split('_')[-1]=='GT.png':
            gt_name = os.path.join(result_path,i)
            pre_name = os.path.join(result_path,i.replace('GT', 'SR'))
            bf_img = os.path.join("add", os.path.join(result_path.split('/')[-1]))
            if not os.path.exists(bf_img):
                os.makedirs(bf_img)
            bf_path = os.path.join(bf_img, i.split('_')[-2]) + '.png'
            # cv2.imwrite(bf_path, img)

            img1 = cv2.imread(gt_name)
            img1 = cv2.cvtColor(img1, cv2.COLOR_BGR2GRAY)
            img2 = cv2.imread(pre_name)
            img2 = cv2.cvtColor(img2, cv2.COLOR_BGR2GRAY)
            add_img[:, :, 0] = img1
            add_img[:, :, 2] = img2
            # imgadd = cv2.add(img1, img2)
            # cv2.imshow('imgadd', add_img)
            # cv2.waitKey(0)
            cv2.imwrite(bf_path, add_img)
