# Supplementary material for: Research on multi-path dense networks for MRI spinal segmentation
Source: PLoS One. 2021 Mar 12;16(3):e0248303. doi: 10.1371/journal.pone.0248303 (PMC7954354; doi:10.1371/journal.pone.0248303)
Supplement: S1 File — (ZIP) [file pone.0248303.s001.zip › Code and data/bfscore.py]

import cv2
import numpy as np
import math
import os

def calc_precision_recall(contours_a, contours_b, threshold):
    x = contours_a
    y = contours_b

    xx = np.array(x)
    hits = []
    for yrec in y:
        d = np.square(xx[:,0] - yrec[0]) + np.square(xx[:,1] - yrec[1])
        hits.append(np.any(d < threshold*threshold))
    top_count = np.sum(hits)
    try:
        precision_recall = top_count / len(y)
    except ZeroDivisionError:
        precision_recall = 0
    return precision_recall, top_count, len(y)

def bfscore(gtfile, prfile,result_path, threshold=2):

    gt__ = cv2.imread(gtfile)    # Read GT segmentation
    gt_ = cv2.cvtColor(gt__, cv2.COLOR_BGR2GRAY)    # Convert color space

    pr_ = cv2.imread(prfile)    # Read predicted segmentation
    pr_ = cv2.cvtColor(pr_, cv2.COLOR_BGR2GRAY)    # Convert color space

    bfscores = np.zeros((1+1), dtype=float)
    areas_gt = np.zeros((1+1), dtype=float)

    for i in range(1+1):
        bfscores[i] = np.nan
        areas_gt[i] = np.nan

    gt = gt_.copy()
    gt[gt != 255] = 0
    contours, _ = cv2.findContours(gt, cv2.RETR_LIST, cv2.CHAIN_APPROX_NONE)  # Find contours of the shape
    contours_gt = []
    for i in range(len(contours)):
        for j in range(len(contours[i])):
            contours_gt.append(contours[i][j][0].tolist())
    if contours_gt:
        area = cv2.contourArea(np.array(contours_gt))
        print("\tArea:", area)

    img = np.zeros_like(gt__)
    img[gt == 255, 0] = 128  # Blue
    # img = cv2.drawContours(img, contours, -1, (255, 0, 0), 1)
    # cv2.imshow('image', img)
    # cv2.waitKey(0)

    pr = pr_.copy()
    pr[pr < 200] = 0
    # pr[pr != 255] = 0
    contours, _ = cv2.findContours(pr, cv2.RETR_LIST, cv2.CHAIN_APPROX_NONE)
    contours_pr = []
    for i in range(len(contours)):
        for j in range(len(contours[i])):
            contours_pr.append(contours[i][j][0].tolist())
    img[pr == 255, 2] = 128  # Red
    img = cv2.drawContours(img, contours, -1, (0, 0, 255), 1)
    # cv2.imshow('image', img)
    # cv2.waitKey(0)
    # bf_img = gtfile.split('_')[-2]
    # bf_path1 = result_path.split('/')[-1]
    bf_img = os.path.join("bfscore",os.path.join(result_path.split('/')[-1]))
    if not os.path.exists(bf_img):
        os.makedirs(bf_img)
    bf_path = os.path.join(bf_img,gtfile.split('_')[-2])+'.png'
    cv2.imwrite(bf_path,img)

    precision, numerator, denominator = calc_precision_recall(
        contours_gt, contours_pr, threshold)  # Precision
    print("\tprecision:", denominator, numerator)

    recall, numerator, denominator = calc_precision_recall(
        contours_pr, contours_gt, threshold)  # Recall
    print("\trecall:", denominator, numerator)

    f1 = 0
    try:
        f1 = 2 * recall * precision / (recall + precision)  # F1 score
    except:
        # f1 = 0
        f1 = np.nan
    print("\tf1:", f1)
    bfscores[1] = f1


    # cv2.imshow('image', img)
    # cv2.waitKey(0)

    return bfscores[1:], areas_gt[1:]

if __name__ == "__main__":
    network = 'FCN/U_Net/ResU_Net/R2U_Net/AttU_Net/R2AttU_Net/'
    'DABU_Net/FIDABU_Net/DABW1_Net/DABW2_Net/'
    'MCW1_Net/MCW2_Net/DABN_Net/FatU_Net/DABFatU_Net/'
    'Deep_Net/MicroC1_Net/MicroC2_Net/M_Net/DenseX_Net/'
    'TreeConv_Net/DenseW_Net/N_Net/W1_Net/W2_Net/MCN_Net/'
    'DenseDABN_Net/DenseN_Net/DenseMCN_Net/MCU_Net/DenseDABW1_Net'
    result_path = 'result/W2_Net'
    filenames = os.listdir(result_path)
    sum_bfscore = 0
    num_file = 40
    # average_bfscore = []
    for i in filenames:
        if i.split('_')[-1]=='GT.png':
            gt_name = os.path.join(result_path,i)
            pre_name = os.path.join(result_path,i.replace('GT', 'SR'))
            # print(gt_name)
            # print(pre_name)
            bf_score, areas_gt = bfscore(gt_name, pre_name,result_path, 2)    # Same classes

            fw_bfscore = []
            for each in zip(bf_score, areas_gt):
                if math.isnan(each[0]) or math.isnan(each[1]):
                    fw_bfscore.append(math.nan)
                else:
                    fw_bfscore.append(each[0] * each[1])
            print('////////////////////')
            print(i)
            print('fw_bfscore    ')
            print(fw_bfscore)

            print("\n>>>>BFscore:\n")
            print("BFSCORE:", bf_score)
            sum_bfscore = bf_score+sum_bfscore
    average_bfscore = sum_bfscore/num_file
    print(sum_bfscore)
    print(average_bfscore)
